# Supplementary material for: A novel plant E3 ligase stabilizes Escherichia coli heat shock factor σ32
Source: Sci Rep. 2017 Jun 22;7:4045. doi: 10.1038/s41598-017-03056-6 (PMC5481349; doi:10.1038/s41598-017-03056-6)
Supplement: Supplementary file 2 — Supplementary Table 1, Supplementary Table 2, Supplementary Table 3, Supplementary Table 4, Supplementary Table 5, Supplementary Table 6, Supplementary Table 7 [file 41598_2017_3056_MOESM2_ESM.xls]

## Sheet: manu_info
A novel plant E3 ligase stabilizes Escherichia coli heat shock factor σ32
Yulong Niu, Xibing Xu, Chengcheng Liu, Wang Tao, Ke Liang, Jimei Wang, Zhibin Liu, Xufeng Li, Yi Yang

## Sheet: TableS1
#DEGs detected at 37°C by comparing pET-BnTR1 cells with pET cells.
#ID: IDs of differentially expressed genes (DEGs) detected in 37°C by comparing pET-BnTR1 cells with pET cells
#ProbeName: Probe names of correpsonding DEGs
#SystematicName: Gene entry of corresponding DEGs
#GeneName: Gene names of corresponding DEGs
#Chr: Chromosome location of corresponding DEGs
#Description: Functional description of corresponding DEGs
#log2FC: log2-transformed fold-changes
#LimmaFDR: False discovery rate (FDR) calculated by Limma method
#RankProdFDR: FDR calculated by Rank Product method
#TtestP: p-value calculated by two-tailed Student's T-test
#MwtestP: p-value calculated by Mann-Whitney U-test
ID	ProbeName	SystematicName	GeneName	Chr	Description	log2FC	LimmaFDR	RankProdFDR	TtestP	MwtestP
1	A_07_P021471	b0473	htpG	ec|chr:495744-495803	cmr|chaperone Hsp90, heat shock protein C 62.5 [b0473]	5.63068	8.39065e-06	0	0.00258374	0.0108173
2	A_07_P019432	b3931	hslU	ec|chr:4118525-4118466	cmr|heat shock protein hslVU, ATPase subunit, homologous to chaperones [b3931]	4.45298	3.43915e-05	0.0001	0.00258374	0.0108173
3	A_07_P017370	b3687	ibpA	ec|chr:3865143-3865084	cmr|heat shock protein [b3687]	8.24779	6.60861e-05	0	0.00258374	0.0108173
4	A_07_P011431	b4140	fxsA	ec|chr:4366904-4366963	cmr|orf, hypothetical protein [b4140]	4.52452	0.00017313	0.0001	0.00258374	0.0108173
5	A_07_P019439	b3932	hslV	ec|chr:4119841-4119782	cmr|heat shock protein hslVU, proteasome-related peptidase subunit [b3932]	5.38581	0.000258207	0	0.00258374	0.0108173
6	A_07_P018026	b3400	hslR	ec|chr:3527637-3527696	cmr|orf, hypothetical protein [b3400]	3.61721	0.000317893	0.0009	0.00258374	0.0108173
7	A_07_P011446	b4143	groEL	ec|chr:4370180-4370239	cmr|GroEL, chaperone Hsp60, peptide-dependent ATPase, heat shock protein [b4143]	4.61365	0.000348414	0.0001	0.00258374	0.0108173
8	A_07_P013986	b2340	sixA	ec|chr:2454533-2454474	cmr|orf, hypothetical protein [b2340]	-3.13112	0.000349514	0.0008	0.00258374	0.0108173
9	A_07_P016249	b0492	ybbN	ec|chr:517422-517363	cmr|putative thioredoxin-like protein [b0492]	2.98519	0.000396852	0.0056	0.00258374	0.0108173
10	A_07_P007426	b3498	prlC	ec|chr:3642038-3641979	cmr|oligopeptidase A [b3498]	3.29271	0.000518176	0.0024	0.00258374	0.0108173
11	A_07_P014589	b1321	ycjX	ec|chr:1383476-1383535	cmr|putative EC 2.1 enzymes [b1321]	3.96831	0.000576154	0.0004	0.00335276	0.0108173
12	A_07_P011571	b4171	miaA	ec|chr:4398030-4398089	cmr|delta [b4171]	3.61955	0.000581937	0.0009	0.00258374	0.0108173
13	A_07_P010989	b0060	polB	ec|chr:63500-63441	cmr|DNA polymerase II [b0060]	3.61902	0.000623623	0.0009	0.00261079	0.0108173
14	A_07_P005731	b3770	ilvE	ec|chr:3951377-3951436	cmr|branched-chain amino-acid aminotransferase [b3770]	2.73843	0.000640252	0.0085	0.00258374	0.0108173
15	A_07_P014475	b1298	puuD	ec|chr:1359641-1359700	cmr|probable amidotransferase subunit [b1298]	-3.35275	0.000789228	0.0002	0.00258374	0.0108173
16	A_07_P010766	b0015	dnaJ	ec|chr:14301-14360	cmr|chaperone with DnaK; heat shock protein [b0015]	3.99263	0.000792271	0.0004	0.0027976	0.0108173
17	A_07_P012400	b3184	yhbE	ec|chr:3330184-3330125	cmr|orf, hypothetical protein [b3184]	-2.74054	0.000918997	0.0047	0.00304769	0.0108173
18	A_07_P007894	b0236	prfH	ec|chr:254143-254202	cmr|probable peptide chain release factor [b0236]	-3.76919	0.000919941	0	0.00258374	0.0108173
19	A_07_P014679	b1340	ydaL	ec|chr:1404354-1404413	cmr|orf, hypothetical protein [b1340]	-2.66163	0.000961382	0.0068	0.00258374	0.0108173
20	A_07_P011591	b4175	hflC	ec|chr:4401345-4401404	cmr|protease specific for phage lambda cII repressor [b4175]	2.55966	0.00100688	0.0146	0.00258374	0.0108173
21	A_07_P019316	b3908	sodA	ec|chr:4099130-4099189	cmr|superoxide dismutase, manganese [b3908]	3.65503	0.0011003	0.001	0.00258374	0.0108173
22	A_07_P008220	b0305	ykgD	ec|chr:319939-319998	cmr|putative ARAC-type regulatory protein [b0305]	-2.81943	0.00113624	0.0036	0.00258374	0.0108173
23	A_07_P015296	b1993	cobU	ec|chr:2063550-2063491	cmr|cobinamide kinase/cobinamide phosphate guanylyltransferase [b1993]	-2.49119	0.00125683	0.0131	0.00262556	0.0108173
24	A_07_P011578	b4172	hfq	ec|chr:4398389-4398448	cmr|host factor I for bacteriophage Q beta replication, a growth-related protein [b4172]	2.34235	0.00127999	0.0235	0.00258374	0.0108173
25	A_07_P015420	b2019	hisG	ec|chr:2088628-2088687	cmr|ATP phosphoribosyltransferase [b2019]	2.94734	0.00133934	0.0057	0.00274048	0.0108173
26	A_07_P017361	b3686	ibpB	ec|chr:3864593-3864534	cmr|heat shock protein [b3686]	8.00214	0.00134311	0	0.00522616	0.0108173
27	A_07_P009724	b0631	ybeD	ec|chr:661661-661602	cmr|orf, hypothetical protein [b0631]	2.63393	0.00134782	0.0115	0.00270406	0.0108173
28	A_07_P015292	b1992	cobS	ec|chr:2063149-2063090	cmr|cobalamin 5-phosphate synthase [b1992]	-2.88004	0.00147797	0.003	0.00258374	0.0108173
29	A_07_P019246	b3894	fdoG	ec|chr:4080902-4080843	cmr|formate dehydrogenase-O, major subunit [b3894]	2.80516	0.00156702	0.0074	0.00258374	0.0108173
30	A_07_P011443	b4142	groES	ec|chr:4368940-4368999	cmr|GroES, 10 Kd chaperone binds to Hsp60 in pres. Mg-ATP, suppressing its ATPase activity [b4142]	4.48252	0.00159361	0.0002	0.00258374	0.0108173
31	A_07_P011772	b2925	fbaA	ec|chr:3068453-3068394	cmr|fructose-bisphosphate aldolase, class II [b2925]	2.37377	0.00177856	0.0217	0.00258374	0.0108173
32	A_07_P010763	b0014	dnaK	ec|chr:13647-13706	cmr|chaperone Hsp70; DNA biosynthesis; autoregulated heat shock proteins [b0014]	4.26914	0.00184849	0.0002	0.00258374	0.0108173
33	A_07_P005751	b3774	ilvC	ec|chr:3957400-3957459	cmr|ketol-acid reductoisomerase [b3774]	2.20716	0.00190579	0.0309	0.00258374	0.0108173
34	A_07_P000070	b3067	rpoD	ec|chr:3212272-3212331	cmr|RNA polymerase, sigma [b3067]	3.02312	0.0020881	0.0057	0.00258374	0.0108173
35	A_07_P004692	b0848	ybjM	ec|chr:889622-889681	cmr|orf, hypothetical protein [b0848]	-2.52433	0.00210499	0.012	0.00258374	0.0108173
36	A_07_P021258	b0429	cyoD	ec|chr:447000-446941	cmr|cytochrome o ubiquinol oxidase subunit IV [b0429]	2.42474	0.00218059	0.0194	0.00258374	0.0108173
37	A_07_P019946	b2614	grpE	ec|chr:2748502-2748443	cmr|phage lambda replication; host DNA synthesis; heat shock protein; protein repair [b2614]	2.10223	0.00232189	0.0399	0.00258374	0.0108173
38	A_07_P015203	b1969	yedW	ec|chr:2036503-2036444	cmr|putative 2-component transcriptional regulator [b1969]	-2.95333	0.00232894	0.0022	0.00275769	0.0108173
39	A_07_P015421	b2020	hisD	ec|chr:2089395-2089454	cmr|L-histidinal:NAD+ oxidoreductase; L-histidinol:NAD+ oxidoreductase [b2020]	2.91735	0.00262599	0.0062	0.00258374	0.0108173
40	A_07_P006631	b1136	icd	ec|chr:1195466-1195525	cmr|isocitrate dehydrogenase, specific for NADP+ [b1136]	2.35882	0.00276515	0.023	0.00258374	0.0108173
41	A_07_P000086	b3072	aer	ec|chr:3216043-3215984	cmr|aerotaxis sensor receptor, flavoprotein [b3072]	-2.11155	0.00319926	0.049	0.00258374	0.0108173
42	A_07_P013718	b2286	nuoC	ec|chr:2400137-2400078	cmr|NADH dehydrogenase I chain C, D [b2286]	2.04356	0.00335215	0.0476	0.00258374	0.0108173
43	A_07_P014466	b1297	puuA	ec|chr:1357589-1357530	cmr|putative glutamine synthetase [b1297]	-3.0279	0.00417474	0.0014	0.00258374	0.0108173
44	A_07_P005736	b3771	ilvD	ec|chr:3952207-3952266	cmr|dihydroxyacid dehydratase [b3771]	2.92056	0.00417605	0.0062	0.00500968	0.0108173
45	A_07_P016205	b1907	tyrP	ec|chr:1988567-1988626	cmr|tyrosine-specific transport system [b1907]	-2.77818	0.00417691	0.0039	0.00518815	0.0108173
46	A_07_P020980	b0371	yaiT	ec|chr:390717-390776	cmr|orf, hypothetical protein [b0371]	-2.16081	0.00424077	0.0391	0.00271896	0.0108173
47	A_07_P015429	b2021	hisC	ec|chr:2091376-2091435	cmr|histidinol-phosphate aminotransferase [b2021]	2.83721	0.00431902	0.0074	0.00258374	0.0108173
48	A_07_P008514	b3962	sthA	ec|chr:4157536-4157477	cmr|putative oxidoreductase [b3962]	2.28482	0.00453788	0.0238	0.00270406	0.0108173
49	A_07_P021187	b0415	ribE	ec|chr:433973-434032	cmr|riboflavin synthase, beta chain [b0415]	2.47504	0.00476726	0.0181	0.00258374	0.0108173
50	A_07_P012391	b3183	obgE	ec|chr:3328729-3328670	cmr|putative GTP-binding factor [b3183]	-2.1354	0.00478987	0.0436	0.00258374	0.0108173
51	A_07_P005300	b0970	yccA	ec|chr:1030468-1030409	cmr|putative carrier/transport protein [b0970]	2.25137	0.00484669	0.0289	0.00258374	0.0108173
52	A_07_P018910	b1772	ydjH	ec|chr:1854431-1854372	cmr|putative kinase [b1772]	-2.33453	0.00524707	0.0247	0.00277656	0.0108173
53	A_07_P021254	b0428	cyoE	ec|chr:446764-446705	cmr|protoheme IX farnesyltransferase [b0428]	2.09367	0.00526639	0.0421	0.00258374	0.0108173
54	A_07_P015590	b1779	gapA	ec|chr:1861704-1861763	cmr|glyceraldehyde-3-phosphate dehydrogenase A [b1779]	3.55851	0.0055736	0.0011	0.00376023	0.0108173
55	A_07_P003504	b2148	mglC	ec|chr:2234865-2234806	cmr|methyl-galactoside transport and galactose taxis [b2148]	-2.15137	0.00671123	0.0433	0.00258374	0.0108173
56	A_07_P021194	b0416	nusB	ec|chr:434446-434505	cmr|transcription termination; L factor [b0416]	2.15243	0.00684639	0.0342	0.00414521	0.0108173
57	A_07_P011513	b4156	yjeM	ec|chr:4382675-4382734	cmr|putative transport [b4156]	-2.55871	0.00738593	0.0102	0.00258374	0.0108173
58	A_07_P009325	b1446	ydcY	ec|chr:1515734-1515793	cmr|orf, hypothetical protein [b1446]	-2.27965	0.0075524	0.0284	0.00258374	0.0108173
59	A_07_P015288	b1991	cobT	ec|chr:2061856-2061797	cmr|nicotinate-nucleotide dimethylbenzimidazole-P phophoribosyl transferase [b1991]	-2.5668	0.00761711	0.01	0.00518815	0.0108173
60	A_07_P019241	b3893	fdoH	ec|chr:4080602-4080543	cmr|formate dehydrogenase-O, iron-sulfur subunit [b3893]	3.0013	0.00763524	0.0056	0.00568254	0.0108173
61	A_07_P004622	b0834	yliF	ec|chr:875699-875758	cmr|orf, hypothetical protein [b0834]	-2.09885	0.00776036	0.0473	0.00258374	0.0108173
62	A_07_P003233	b2094	gatA	ec|chr:2172766-2172707	cmr|galactitol-specific enzyme IIA of phosphotransferase system [b2094]	2.87749	0.00797515	0.0065	0.00732865	0.0108173
63	A_07_P015198	b1968	yedV	ec|chr:2035287-2035228	cmr|putative 2-component sensor protein [b1968]	-3.67465	0.00799715	0	0.00395103	0.0108173
64	A_07_P021300	b0437	clpP	ec|chr:456375-456434	cmr|ATP-dependent proteolytic subunit of clpA-clpP serine protease, heat shock protein F21.5 [b0437]	2.12438	0.00814225	0.0372	0.00258374	0.0108173
65	A_07_P014585	b1320	ycjW	ec|chr:1381046-1380987	cmr|putative LACI-type transcriptional regulator [b1320]	-2.16807	0.00829838	0.0433	0.00258374	0.0108173
66	A_07_P015470	b2029	gnd	ec|chr:2097948-2097889	cmr|gluconate-6-phosphate dehydrogenase, decarboxylating [b2029]	2.34792	0.00859638	0.0227	0.00258374	0.0108173
67	A_07_P015284	b1990	erfK	ec|chr:2060706-2060647	cmr|orf, hypothetical protein [b1990]	-2.15795	0.00859907	0.0413	0.00258374	0.0108173
68	A_07_P007721	b3559	glyS	ec|chr:3720464-3720405	cmr|glycine tRNA synthetase, beta subunit [b3559]	2.24287	0.00876273	0.0289	0.00258374	0.0108173
69	A_07_P001859	b2677	proV	ec|chr:2803615-2803674	cmr|ATP-binding component of transport system for glycine, betaine and proline [b2677]	-2.39767	0.0089836	0.018	0.00551119	0.0108173
70	A_07_P007706	b3556	cspA	ec|chr:3718166-3718225	cmr|cold shock protein 7.4, transcriptional activator of hns [b3556]	2.87571	0.00909397	0.0065	0.00258374	0.0108173
71	A_07_P011588	b4174	hflK	ec|chr:4401040-4401099	cmr|protease specific for phage lambda cII repressor [b4174]	2.75576	0.00919794	0.0082	0.00258374	0.0108173
72	A_07_P015826	b1829	htpX	ec|chr:1910160-1910101	cmr|heat shock protein, integral membrane protein [b1829]	2.63697	0.0105614	0.0118	0.00258374	0.0108173
73	A_07_P020709	b1615	uidC	ec|chr:1689673-1689614	cmr|membrane-associated protein [b1615]	-2.45314	0.010609	0.0147	0.00258374	0.0108173
74	A_07_P012591	b3224	nanT	ec|chr:3369695-3369636	cmr|sialic acid transporter [b3224]	3.45219	0.0107516	0.0016	0.00563105	0.0108173
75	A_07_P012599	b3225	nanA	ec|chr:3370905-3370846	cmr|N-acetylneuraminate lyase [b3225]	4.53332	0.0111996	0.0001	0.00488567	0.0108173
76	A_07_P001593	b1078	flgG	ec|chr:1134595-1134654	cmr|flagellar biosynthesis, cell-distal portion of basal-body rod [b1078]	2.03113	0.0117218	0.0481	0.00258374	0.0108173
77	A_07_P018033	b3401	hslO	ec|chr:3528579-3528638	cmr|orf, hypothetical protein [b3401]	2.36179	0.0122141	0.0215	0.00475076	0.0108173
78	A_07_P020551	b1584	speG	ec|chr:1654328-1654387	cmr|spermidine N1-acetyltransferase [b1584]	2.22198	0.0125823	0.0304	0.00493336	0.0108173
79	A_07_P017210	b3653	gltS	ec|chr:3825543-3825484	cmr|glutamate transport [b3653]	-2.26151	0.0135481	0.0306	0.00625427	0.0108173
80	A_07_P007889	b0235	ykfJ	ec|chr:253511-253570	cmr|orf, hypothetical protein [b0235]	-3.78093	0.013834	0	0.007856	0.0108173
81	A_07_P006875	b1184	umuC	ec|chr:1231525-1231584	cmr|SOS mutagenesis and repair [b1184]	-2.26811	0.014273	0.0291	0.00291812	0.0108173
82	A_07_P018468	b1683	sufB	ec|chr:1760940-1760881	cmr|orf, hypothetical protein [b1683]	2.20707	0.0143362	0.0303	0.00442258	0.0108173
83	A_07_P001770	b1113	ycfS	ec|chr:1168751-1168692	cmr|orf, hypothetical protein [b1113]	2.3002	0.015159	0.0244	0.00258374	0.0108173
84	A_07_P016786	b0606	ahpF	ec|chr:639723-639782	cmr|alkyl hydroperoxide reductase, F52a subunit; detoxification of hydroperoxides [b0606]	2.31545	0.0168366	0.0246	0.00341292	0.0108173
85	A_07_P001651	b1090	plsX	ec|chr:1147553-1147612	cmr|glycerolphosphate auxotrophy in plsB background [b1090]	-2.59998	0.0174592	0.0095	0.00258374	0.0108173
86	A_07_P021029	b0383	phoA	ec|chr:401952-402011	cmr|alkaline phosphatase [b0383]	-3.23067	0.0174873	0.0006	0.00708283	0.0108173
87	A_07_P021528	ABE-0285078	yidD	ec|chr:3882984-3883043	asap|predicted protein [b4557]	2.10721	0.0182608	0.0395	0.00267872	0.0108173
88	A_07_P014480	b1299	puuR	ec|chr:1360316-1360375	cmr|orf, hypothetical protein [b1299]	-3.04017	0.0183917	0.0013	0.00442258	0.0108173
89	A_07_P011037	b0070	setA	ec|chr:78728-78787	cmr|putative transport protein [b0070]	-2.18001	0.0185073	0.038	0.00343391	0.0108173
90	A_07_P019845	b2592	clpB	ec|chr:2729701-2729642	cmr|heat shock protein [b2592]	2.50766	0.0186162	0.0166	0.00274048	0.0108173
91	A_07_P014605	b1324	tpx	ec|chr:1386427-1386368	cmr|thiol peroxidase [b1324]	2.05195	0.0187604	0.0489	0.00352486	0.0108173
92	A_07_P014591	b1322	ycjF	ec|chr:1384280-1384339	cmr|orf, hypothetical protein [b1322]	2.90791	0.0201453	0.0069	0.00782732	0.0108173
93	A_07_P003229	b2093	gatB	ec|chr:2172401-2172342	cmr|galactitol-specific enzyme IIB of phosphotransferase system [b2093]	2.51485	0.0206878	0.0163	0.00258374	0.0108173
94	A_07_P019239	b3892	fdoI	ec|chr:4079641-4079582	cmr|formate dehydrogenase, cytochrome B556 [b3892]	2.55108	0.0215254	0.0141	0.00316442	0.0108173
95	A_07_P005727	b3769	ilvM	ec|chr:3950350-3950409	cmr|acetolactate synthase II, valine insensitive, small subunit [b3769]	2.81178	0.0220313	0.0075	0.00534107	0.0108173
96	A_07_P014969	b1921	fliZ	ec|chr:1998557-1998498	cmr|orf, hypothetical protein [b1921]	3.99066	0.0221727	0.0004	0.00690511	0.0108173
97	A_07_P012734	b3252	csrD	ec|chr:3399489-3399430	cmr|orf, hypothetical protein [b3252]	-2.29005	0.0231194	0.0264	0.00258374	0.0108173
98	A_07_P017763	b3347	fkpA	ec|chr:3475034-3474975	cmr|FKBP-type peptidyl-prolyl cis-trans isomerase [b3347]	2.45533	0.0255686	0.0192	0.00689871	0.0108173
99	A_07_P003888	b4268	idnK	ec|chr:4493059-4493118	cmr|gluconate kinase, thermosensitive glucokinase [b4268]	-2.09967	0.0257281	0.0481	0.00708191	0.0108173
100	A_07_P008407	b0343	lacY	ec|chr:361386-361327	cmr|galactoside permease [b0343]	2.39862	0.0271805	0.0214	0.00258374	0.0108173
101	A_07_P001583	b1076	flgE	ec|chr:1132661-1132720	cmr|flagellar biosynthesis, hook protein [b1076]	2.42462	0.0273308	0.0202	0.00293642	0.0108173
102	A_07_P001417	b1041	csgB	ec|chr:1103553-1103612	cmr|minor curlin subunit precursor, similar ro CsgA [b1041]	-2.50958	0.0292123	0.0123	0.00549358	0.0108173
103	A_07_P009865	b0660	ybeZ	ec|chr:691857-691798	cmr|putative ATP-binding protein in pho regulon [b0660]	3.32351	0.0337997	0.0025	0.0108247	0.0108173
104	A_07_P012586	b3223	nanE	ec|chr:3368854-3368795	cmr|putative enzyme [b3223]	2.70268	0.0338582	0.0084	0.00864644	0.0108173
105	A_07_P003464	b2140	dusC	ec|chr:2227541-2227482	cmr|putative regulator protein [b2140]	-2.20055	0.0343519	0.038	0.00270406	0.0108173
106	A_07_P002836	b0176	rseP	ec|chr:197450-197509	cmr|orf, hypothetical protein [b0176]	-2.12652	0.03564	0.0465	0.00408987	0.0108173
107	A_07_P013712	b2285	nuoE	ec|chr:2399815-2399756	cmr|NADH dehydrogenase I chain E [b2285]	2.15684	0.0356662	0.0339	0.00359145	0.0108173
108	A_07_P003746	b4239	treC	ec|chr:4461919-4461860	cmr|trehalase 6-P hydrolase [b4239]	2.89466	0.0365945	0.0061	0.00271896	0.0108173
109	A_07_P012663	b3238	yhcN	ec|chr:3383564-3383623	cmr|orf, hypothetical protein [b3238]	2.23431	0.0382572	0.0301	0.0030133	0.0108173
110	A_07_P005741	b3772	ilvA	ec|chr:3954137-3954196	cmr|threonine deaminase [b3772]	2.0274	0.0402243	0.0477	0.00335276	0.0108173
111	A_07_P011296	b4112	basS	ec|chr:4330427-4330368	cmr|sensor protein for basR [b4112]	2.34295	0.0429482	0.0237	0.0101498	0.0108173
112	A_07_P009367	b1455	yncH	ec|chr:1525022-1525081	cmr|orf, hypothetical protein [b1455]	-2.51164	0.0472679	0.013	0.00388948	0.0108173

## Sheet: TableS2
#DEGs detected at 42°C by comparing pET-BnTR1 cells with pET cells.
#ID: IDs of differentially expressed genes (DEGs) detected in 42°C by comparing pET-BnTR1 cells with pET cells
#ProbeName: Probe names of correpsonding DEGs
#SystematicName: Gene entry of corresponding DEGs
#GeneName: Gene names of corresponding DEGs
#Chr: Chromosome location of corresponding DEGs
#Description: Functional description of corresponding DEGs
#log2FC: log2-transformed fold-changes
#LimmaFDR: False discovery rate (FDR) calculated by Limma method
#RankProdFDR: FDR calculated by Rank Product method
#TtestP: p-value calculated by two-tailed Student's T-test
#MwtestP: p-value calculated by Mann-Whitney U-test
ID	ProbeName	SystematicName	GeneName	Chr	Description	log2FC	LimmaFDR	RankProdFDR	TtestP	MwtestP
1	A_07_P021471	b0473	htpG	ec|chr:495744-495803	cmr|chaperone Hsp90, heat shock protein C 62.5 [b0473]	6.15296	1.63713e-06	0	0.0041133	0.0139038
2	A_07_P017361	b3686	ibpB	ec|chr:3864593-3864534	cmr|heat shock protein [b3686]	7.43654	1.85652e-06	0	0.0041133	0.0139038
3	A_07_P017370	b3687	ibpA	ec|chr:3865143-3865084	cmr|heat shock protein [b3687]	8.13964	1.85723e-06	0	0.0041133	0.0139038
4	A_07_P016249	b0492	ybbN	ec|chr:517422-517363	cmr|putative thioredoxin-like protein [b0492]	4.2405	2.93715e-05	0.0002	0.0041133	0.0139038
5	A_07_P014589	b1321	ycjX	ec|chr:1383476-1383535	cmr|putative EC 2.1 enzymes [b1321]	3.59415	5.91193e-05	0.0013	0.0041133	0.0139038
6	A_07_P011443	b4142	groES	ec|chr:4368940-4368999	cmr|GroES, 10 Kd chaperone binds to Hsp60 in pres. Mg-ATP, suppressing its ATPase activity [b4142]	4.76411	0.000104512	0	0.00545574	0.0139038
7	A_07_P010989	b0060	polB	ec|chr:63500-63441	cmr|DNA polymerase II [b0060]	3.82656	0.000124965	0.0007	0.0041133	0.0139038
8	A_07_P019439	b3932	hslV	ec|chr:4119841-4119782	cmr|heat shock protein hslVU, proteasome-related peptidase subunit [b3932]	5.35294	0.000156353	0	0.00611702	0.0139038
9	A_07_P011571	b4171	miaA	ec|chr:4398030-4398089	cmr|delta [b4171]	3.67389	0.000179935	0.0009	0.0041133	0.0139038
10	A_07_P019661	b2552	hmp	ec|chr:2684232-2684291	cmr|dihydropteridine reductase, ferrisiderophore reductase activity [b2552]	3.83888	0.000181971	0.0007	0.0041133	0.0139038
11	A_07_P015198	b1968	yedV	ec|chr:2035287-2035228	cmr|putative 2-component sensor protein [b1968]	-3.28233	0.000189587	0.0001	0.0041133	0.0139038
12	A_07_P011446	b4143	groEL	ec|chr:4370180-4370239	cmr|GroEL, chaperone Hsp60, peptide-dependent ATPase, heat shock protein [b4143]	4.43538	0.000237399	0.0001	0.0051695	0.0139038
13	A_07_P010763	b0014	dnaK	ec|chr:13647-13706	cmr|chaperone Hsp70; DNA biosynthesis; autoregulated heat shock proteins [b0014]	3.96476	0.000281874	0.0006	0.0041133	0.0139038
14	A_07_P010766	b0015	dnaJ	ec|chr:14301-14360	cmr|chaperone with DnaK; heat shock protein [b0015]	3.94972	0.000316747	0.0007	0.0041133	0.0139038
15	A_07_P005736	b3771	ilvD	ec|chr:3952207-3952266	cmr|dihydroxyacid dehydratase [b3771]	3.40061	0.000335782	0.0018	0.0041133	0.0139038
16	A_07_P019432	b3931	hslU	ec|chr:4118525-4118466	cmr|heat shock protein hslVU, ATPase subunit, homologous to chaperones [b3931]	3.84635	0.000355417	0.0007	0.0041133	0.0139038
17	A_07_P012891	b3292	zntR	ec|chr:3436814-3436755	cmr|putative transcriptional regulator [b3292]	2.75254	0.000359844	0.009	0.0041133	0.0139038
18	A_07_P021300	b0437	clpP	ec|chr:456375-456434	cmr|ATP-dependent proteolytic subunit of clpA-clpP serine protease, heat shock protein F21.5 [b0437]	2.70645	0.00043547	0.0096	0.0041133	0.0139038
19	A_07_P012899	b3293	yhdN	ec|chr:3437227-3437168	cmr|orf, hypothetical protein [b3293]	3.02219	0.000489682	0.0046	0.0041133	0.0139038
20	A_07_P003845	b4259	holC	ec|chr:4481984-4481925	cmr|DNA polymerase III, chi subunit [b4259]	3.67101	0.000637072	0.0009	0.0041133	0.0139038
21	A_07_P014585	b1320	ycjW	ec|chr:1381046-1380987	cmr|putative LACI-type transcriptional regulator [b1320]	-2.89672	0.000641315	0.0009	0.0041133	0.0139038
22	A_07_P011431	b4140	fxsA	ec|chr:4366904-4366963	cmr|orf, hypothetical protein [b4140]	3.70695	0.000751865	0.0009	0.00487327	0.0139038
23	A_07_P000219	b3098	yqjD	ec|chr:3247464-3247523	cmr|orf, hypothetical protein [b3098]	2.45039	0.00104611	0.0196	0.0041133	0.0139038
24	A_07_P018026	b3400	hslR	ec|chr:3527637-3527696	cmr|orf, hypothetical protein [b3400]	3.77069	0.00111989	0.0008	0.0041133	0.0139038
25	A_07_P019845	b2592	clpB	ec|chr:2729701-2729642	cmr|heat shock protein [b2592]	3.83992	0.00117388	0.0007	0.0041133	0.0139038
26	A_07_P003504	b2148	mglC	ec|chr:2234865-2234806	cmr|methyl-galactoside transport and galactose taxis [b2148]	-2.74791	0.0012443	0.0016	0.00591607	0.0139038
27	A_07_P007426	b3498	prlC	ec|chr:3642038-3641979	cmr|oligopeptidase A [b3498]	2.83769	0.00133573	0.0077	0.0041133	0.0139038
28	A_07_P002334	b2777	ygcF	ec|chr:2902828-2902769	cmr|orf, hypothetical protein [b2777]	2.3102	0.0013428	0.0267	0.0041133	0.0139038
29	A_07_P014591	b1322	ycjF	ec|chr:1384280-1384339	cmr|orf, hypothetical protein [b1322]	2.42082	0.0013731	0.0204	0.0041133	0.0139038
30	A_07_P015429	b2021	hisC	ec|chr:2091376-2091435	cmr|histidinol-phosphate aminotransferase [b2021]	2.56301	0.00151432	0.0144	0.00425952	0.0139038
31	A_07_P021187	b0415	ribE	ec|chr:433973-434032	cmr|riboflavin synthase, beta chain [b0415]	3.18031	0.00161574	0.0042	0.0041133	0.0139038
32	A_07_P019965	b2617	smpA	ec|chr:2751909-2751968	cmr|small membrane protein A [b2617]	-2.35528	0.0016336	0.0079	0.0041133	0.0139038
33	A_07_P000086	b3072	aer	ec|chr:3216043-3215984	cmr|aerotaxis sensor receptor, flavoprotein [b3072]	-2.48479	0.0016539	0.0047	0.0041133	0.0139038
34	A_07_P013857	b2314	dedD	ec|chr:2429277-2429218	cmr|putative lipoprotein [b2314]	-2.31355	0.00185658	0.0097	0.0041133	0.0139038
35	A_07_P009724	b0631	ybeD	ec|chr:661661-661602	cmr|orf, hypothetical protein [b0631]	2.59822	0.00203064	0.0128	0.00449361	0.0139038
36	A_07_P017210	b3653	gltS	ec|chr:3825543-3825484	cmr|glutamate transport [b3653]	-2.34376	0.00217738	0.008	0.0041133	0.0139038
37	A_07_P016349	b0512	allB	ec|chr:539538-539597	cmr|putative hydrolase [b0512]	-2.36659	0.00222668	0.007	0.0041133	0.0139038
38	A_07_P015296	b1993	cobU	ec|chr:2063550-2063491	cmr|cobinamide kinase/cobinamide phosphate guanylyltransferase [b1993]	-2.30238	0.00229074	0.009	0.0041133	0.0139038
39	A_07_P019761	b2572	rseA	ec|chr:2707356-2707297	cmr|sigma-E factor, negative regulatory protein [b2572]	-2.40059	0.00234161	0.0064	0.0041133	0.0139038
40	A_07_P004406	b0791	ybhQ	ec|chr:824197-824256	cmr|orf, hypothetical protein [b0791]	-2.08264	0.00237189	0.026	0.0041133	0.0139038
41	A_07_P003448	b2137	yohF	ec|chr:2224999-2224940	cmr|putative oxidoreductase [b2137]	-2.26509	0.0023737	0.0102	0.0041133	0.0139038
42	A_07_P005727	b3769	ilvM	ec|chr:3950350-3950409	cmr|acetolactate synthase II, valine insensitive, small subunit [b3769]	4.21507	0.00243498	0.0002	0.0041133	0.0139038
43	A_07_P010704	b0002	thrA	ec|chr:2240-2299	cmr|aspartokinase I, homoserine dehydrogenase I [b0002]	2.36668	0.00247364	0.0235	0.0041133	0.0139038
44	A_07_P011588	b4174	hflK	ec|chr:4401040-4401099	cmr|protease specific for phage lambda cII repressor [b4174]	2.33104	0.00284424	0.0257	0.00454569	0.0139038
45	A_07_P011578	b4172	hfq	ec|chr:4398389-4398448	cmr|host factor I for bacteriophage Q beta replication, a growth-related protein [b4172]	2.31276	0.0031131	0.0261	0.00548989	0.0139038
46	A_07_P016071	b1879	flhA	ec|chr:1961472-1961413	cmr|flagellar biosynthesis; possible export of flagellar proteins [b1879]	-1.94654	0.00345054	0.0441	0.0041133	0.0139038
47	A_07_P007225	b1257	yciE	ec|chr:1312805-1312746	cmr|orf, hypothetical protein [b1257]	-3.30264	0.00348125	0.0001	0.0041133	0.0139038
48	A_07_P019770	b2573	rpoE	ec|chr:2707663-2707604	cmr|RNA polymerase, sigma-E factor; heat shock and oxidative stress [b2573]	-2.53298	0.00364878	0.0028	0.00548989	0.0139038
49	A_07_P000534	b3162	deaD	ec|chr:3304936-3304877	cmr|inducible ATP-independent RNA helicase [b3162]	2.27405	0.00382043	0.0282	0.0041133	0.0139038
50	A_07_P005432	b3700	recF	ec|chr:3878250-3878191	cmr|ssDNA and dsDNA binding, ATP binding [b3700]	3.44534	0.00402065	0.0022	0.0041133	0.0139038
51	A_07_P011772	b2925	fbaA	ec|chr:3068453-3068394	cmr|fructose-bisphosphate aldolase, class II [b2925]	2.21767	0.00404658	0.0306	0.0041133	0.0139038
52	A_07_P015203	b1969	yedW	ec|chr:2036503-2036444	cmr|putative 2-component transcriptional regulator [b1969]	-2.45156	0.00420572	0.0046	0.006211	0.0139038
53	A_07_P003664	b4222	ytfP	ec|chr:4446171-4446230	cmr|orf, hypothetical protein [b4222]	-1.93225	0.00422058	0.0452	0.0041133	0.0139038
54	A_07_P000070	b3067	rpoD	ec|chr:3212272-3212331	cmr|RNA polymerase, sigma [b3067]	2.82605	0.00436879	0.0088	0.0041133	0.0139038
55	A_07_P000212	b3097	yqjC	ec|chr:3247090-3247149	cmr|orf, hypothetical protein [b3097]	2.09524	0.00439605	0.039	0.00425952	0.0139038
56	A_07_P011307	b4114	eptA	ec|chr:4332100-4332041	cmr|orf, hypothetical protein [b4114]	2.32276	0.00457868	0.0263	0.0041133	0.0139038
57	A_07_P006421	b2891	prfB	ec|chr:3033422-3033363	cmr|peptide chain release factor RF-2 [b2891]	2.2316	0.00486962	0.0303	0.0041133	0.0139038
58	A_07_P015420	b2019	hisG	ec|chr:2088628-2088687	cmr|ATP phosphoribosyltransferase [b2019]	3.11938	0.00503014	0.004	0.0041133	0.0139038
59	A_07_P009817	b0650	hscC	ec|chr:681154-681095	cmr|putative dnaK protein [b0650]	-2.70954	0.00540884	0.0019	0.0041133	0.0139038
60	A_07_P011513	b4156	yjeM	ec|chr:4382675-4382734	cmr|putative transport [b4156]	-2.16514	0.00557105	0.0184	0.0041133	0.0139038
61	A_07_P000743	b2190	yejO	ec|chr:2284569-2284510	cmr|putative ATP-binding component of a transport system [b2190]	-2.09733	0.00574884	0.0236	0.0041133	0.0139038
62	A_07_P001861	b2678	proW	ec|chr:2804182-2804241	cmr|high-affinity transport system for glycine betaine and proline [b2678]	-2.93531	0.00621858	0.0008	0.0041133	0.0139038
63	A_07_P013986	b2340	sixA	ec|chr:2454533-2454474	cmr|orf, hypothetical protein [b2340]	-3.39326	0.00628103	0.0001	0.0041133	0.0139038
64	A_07_P021258	b0429	cyoD	ec|chr:447000-446941	cmr|cytochrome o ubiquinol oxidase subunit IV [b0429]	2.45799	0.00633459	0.0191	0.00423442	0.0139038
65	A_07_P014377	b1279	yciS	ec|chr:1338338-1338397	cmr|orf, hypothetical protein [b1279]	2.13242	0.00660572	0.0378	0.006211	0.0139038
66	A_07_P015292	b1992	cobS	ec|chr:2063149-2063090	cmr|cobalamin 5-phosphate synthase [b1992]	-2.3626	0.00665362	0.0068	0.0041133	0.0139038
67	A_07_P015288	b1991	cobT	ec|chr:2061856-2061797	cmr|nicotinate-nucleotide dimethylbenzimidazole-P phophoribosyl transferase [b1991]	-2.029	0.00666662	0.032	0.0041133	0.0139038
68	A_07_P015470	b2029	gnd	ec|chr:2097948-2097889	cmr|gluconate-6-phosphate dehydrogenase, decarboxylating [b2029]	2.18083	0.00687038	0.0346	0.00491339	0.0139038
69	A_07_P000434	b3142	yraH	ec|chr:3285910-3285969	cmr|putative fimbrial-like protein [b3142]	-2.26134	0.00702065	0.0105	0.00740122	0.0139038
70	A_07_P014969	b1921	fliZ	ec|chr:1998557-1998498	cmr|orf, hypothetical protein [b1921]	4.35891	0.00721712	0.0002	0.0052976	0.0139038
71	A_07_P013750	b2292	yfbS	ec|chr:2407642-2407583	cmr|putative transport protein [b2292]	-1.97488	0.00721753	0.0409	0.0041133	0.0139038
72	A_07_P018714	b1733	chbG	ec|chr:1814827-1814768	cmr|orf, hypothetical protein [b1733]	-2.04729	0.00749679	0.0275	0.0041133	0.0139038
73	A_07_P015421	b2020	hisD	ec|chr:2089395-2089454	cmr|L-histidinal:NAD+ oxidoreductase; L-histidinol:NAD+ oxidoreductase [b2020]	2.84525	0.00793484	0.008	0.0041133	0.0139038
74	A_07_P001859	b2677	proV	ec|chr:2803615-2803674	cmr|ATP-binding component of transport system for glycine, betaine and proline [b2677]	-3.11101	0.00804341	0.0002	0.00425952	0.0139038
75	A_07_P011735	b4203	rplI	ec|chr:4424211-4424270	cmr|50S ribosomal subunit protein L9 [b4203]	2.30016	0.00804364	0.027	0.00682054	0.0139038
76	A_07_P012323	b3038	ygiC	ec|chr:3179310-3179369	cmr|putative synthetase/amidase [b3038]	2.03294	0.00833954	0.0484	0.0041133	0.0139038
77	A_07_P015457	b2027	cld	ec|chr:2095480-2095421	cmr|regulator of length of O-antigen component of lipopolysaccharide chains [b2027]	-2.01552	0.00870386	0.0336	0.0041133	0.0139038
78	A_07_P013132	b2415	ptsH	ec|chr:2531850-2531909	cmr|PTS system protein HPr [b2415]	2.09211	0.00917917	0.0424	0.0041133	0.0139038
79	A_07_P004564	b0822	ybiV	ec|chr:858706-858647	cmr|orf, hypothetical protein [b0822]	-2.59651	0.00936739	0.0026	0.00643823	0.0139038
80	A_07_P005731	b3770	ilvE	ec|chr:3951377-3951436	cmr|branched-chain amino-acid aminotransferase [b3770]	3.18815	0.00964704	0.0033	0.0103379	0.0139038
81	A_07_P009140	b1409	ynbB	ec|chr:1477006-1477065	cmr|putative phosphatidate cytidiltransferase [b1409]	-2.45853	0.00973919	0.0062	0.00425952	0.0139038
82	A_07_P019241	b3893	fdoH	ec|chr:4080602-4080543	cmr|formate dehydrogenase-O, iron-sulfur subunit [b3893]	2.88742	0.00979659	0.0078	0.0041133	0.0139038
83	A_07_P006868	b1183	umuD	ec|chr:1230172-1230231	cmr|SOS mutagenesis; error-prone repair; processed to UmuD; forms complex with UmuC [b1183]	-1.90249	0.0100937	0.0468	0.0041133	0.0139038
84	A_07_P001224	b0998	torD	ec|chr:1061543-1061602	cmr|part of trimethylamine-N-oxide oxidoreductase [b0998]	-2.3613	0.0103947	0.0078	0.0041133	0.0139038
85	A_07_P007894	b0236	prfH	ec|chr:254143-254202	cmr|probable peptide chain release factor [b0236]	-3.60016	0.0105198	0.0001	0.00948787	0.0139038
86	A_07_P003657	b4221	ytfN	ec|chr:4445780-4445839	cmr|orf, hypothetical protein [b4221]	-1.90049	0.010735	0.0462	0.0041133	0.0139038
87	A_07_P017743	b3343	yheL	ec|chr:3472771-3472712	cmr|orf, hypothetical protein [b3343]	2.45644	0.0110002	0.0194	0.0071338	0.0139038
88	A_07_P004692	b0848	ybjM	ec|chr:889622-889681	cmr|orf, hypothetical protein [b0848]	-2.18398	0.0113062	0.0177	0.00617534	0.0139038
89	A_07_P021194	b0416	nusB	ec|chr:434446-434505	cmr|transcription termination; L factor [b0416]	2.79596	0.0113235	0.0091	0.0102209	0.0139038
90	A_07_P012038	b2980	glcC	ec|chr:3126780-3126839	cmr|transcriptional activator for glc operon [b2980]	-2.10089	0.0117167	0.0238	0.00650879	0.0139038
91	A_07_P010014	b0699	ybfA	ec|chr:728361-728420	cmr|orf, hypothetical protein [b0699]	2.16609	0.0125389	0.035	0.0041133	0.0139038
92	A_07_P016358	b0514	glxK	ec|chr:541888-541947	cmr|orf, hypothetical protein [b0514]	-2.56845	0.0131712	0.003	0.0041133	0.0139038
93	A_07_P002490	b0104	guaC	ec|chr:113919-113978	cmr|GMP reductase [b0104]	-2.42778	0.0132486	0.0063	0.00994608	0.0139038
94	A_07_P020551	b1584	speG	ec|chr:1654328-1654387	cmr|spermidine N1-acetyltransferase [b1584]	2.42958	0.0135608	0.0194	0.00768321	0.0139038
95	A_07_P008419	b0345	lacI	ec|chr:366293-366234	cmr|transcriptional repressor of the lac operon [b0345]	-2.69969	0.0149325	0.0015	0.0113691	0.0139038
96	A_07_P018591	b1708	nlpC	ec|chr:1790410-1790351	cmr|lipoprotein [b1708]	-2.17758	0.0152165	0.0166	0.0041133	0.0139038
97	A_07_P019316	b3908	sodA	ec|chr:4099130-4099189	cmr|superoxide dismutase, manganese [b3908]	3.0443	0.0155556	0.0044	0.0041133	0.0139038
98	A_07_P009122	b1406	ydbC	ec|chr:1473041-1473100	cmr|putative dehydrogenase [b1406]	-2.39511	0.0172799	0.0068	0.00864416	0.0139038
99	A_07_P016205	b1907	tyrP	ec|chr:1988567-1988626	cmr|tyrosine-specific transport system [b1907]	-2.9622	0.0173765	0.0008	0.00728507	0.0139038
100	A_07_P021524	b0483	ybaQ	ec|chr:507592-507651	cmr|orf, hypothetical protein [b0483]	-2.149	0.0179336	0.0191	0.00862723	0.0139038
101	A_07_P002806	b0170	tsf	ec|chr:191392-191451	cmr|protein chain elongation factor EF-Ts [b0170]	2.15694	0.0181785	0.0342	0.00537978	0.0139038
102	A_07_P016995	b3610	grxC	ec|chr:3782458-3782399	cmr|glutaredoxin 3 [b3610]	2.04675	0.0194509	0.0487	0.00654707	0.0139038
103	A_07_P020709	b1615	uidC	ec|chr:1689673-1689614	cmr|membrane-associated protein [b1615]	-1.94559	0.019467	0.044	0.00496928	0.0139038
104	A_07_P007721	b3559	glyS	ec|chr:3720464-3720405	cmr|glycine tRNA synthetase, beta subunit [b3559]	2.49157	0.0197273	0.0178	0.00556324	0.0139038
105	A_07_P019246	b3894	fdoG	ec|chr:4080902-4080843	cmr|formate dehydrogenase-O, major subunit [b3894]	2.51183	0.0204609	0.0167	0.00425952	0.0139038
106	A_07_P007733	b3561	wecH	ec|chr:3724814-3724873	cmr|orf, hypothetical protein [b3561]	-1.93065	0.0222096	0.046	0.0041133	0.0139038
107	A_07_P009865	b0660	ybeZ	ec|chr:691857-691798	cmr|putative ATP-binding protein in pho regulon [b0660]	2.66735	0.0242636	0.0121	0.00798592	0.0139038
108	A_07_P019869	b2597	raiA	ec|chr:2735374-2735433	cmr|putative yhbH sigma 54 modulator [b2597]	3.09688	0.0304162	0.0045	0.0140289	0.0139038
109	A_07_P005741	b3772	ilvA	ec|chr:3954137-3954196	cmr|threonine deaminase [b3772]	2.13707	0.0309805	0.0374	0.0113459	0.0139038
110	A_07_P018033	b3401	hslO	ec|chr:3528579-3528638	cmr|orf, hypothetical protein [b3401]	2.84258	0.031172	0.0088	0.0113691	0.0139038
111	A_07_P007845	b0226	dinJ	ec|chr:246311-246252	cmr|damage-inducible protein J [b0226]	2.07613	0.0326703	0.0426	0.0041133	0.0139038
112	A_07_P020644	b1602	pntB	ec|chr:1673259-1673200	cmr|pyridine nucleotide transhydrogenase, beta subunit [b1602]	-1.96509	0.034262	0.0409	0.00552564	0.0139038
113	A_07_P014742	b1353	sieB	ec|chr:1417065-1417124	cmr|phage superinfection exclusion protein [b1353]	-1.95415	0.0343406	0.0447	0.0042384	0.0139038
114	A_07_P014679	b1340	ydaL	ec|chr:1404354-1404413	cmr|orf, hypothetical protein [b1340]	-2.08172	0.0345874	0.0285	0.00986109	0.0139038
115	A_07_P003356	b2119	yehL	ec|chr:2203245-2203304	cmr|orf, hypothetical protein [b2119]	-1.91158	0.0355463	0.046	0.00425394	0.0139038
116	A_07_P017291	b3671	ilvB	ec|chr:3849461-3849402	cmr|acetolactate synthase I,valine-sensitive, large subunit [b3671]	2.73366	0.0370374	0.0096	0.00487154	0.0139038
117	A_07_P001753	b1110	ycfJ	ec|chr:1167227-1167286	cmr|orf, hypothetical protein [b1110]	-2.20313	0.0383418	0.0159	0.0104398	0.0139038
118	A_07_P016988	b3609	secB	ec|chr:3782037-3781978	cmr|protein export; molecular chaperone; may bind to signel sequence [b3609]	2.25356	0.0386239	0.0303	0.00461216	0.0139038
119	A_07_P018856	b1762	ynjI	ec|chr:1842136-1842077	cmr|orf, hypothetical protein [b1762]	-2.08645	0.0456933	0.028	0.00449361	0.0139038
120	A_07_P009856	b0659	ybeY	ec|chr:691156-691097	cmr|orf, hypothetical protein [b0659]	2.24127	0.0460267	0.0299	0.00425952	0.0139038
121	A_07_P008514	b3962	sthA	ec|chr:4157536-4157477	cmr|putative oxidoreductase [b3962]	2.1876	0.0478355	0.0365	0.00819507	0.0139038
122	A_07_P001332	b1021	pgaD	ec|chr:1085477-1085418	cmr|orf, hypothetical protein [b1021]	-1.96456	0.0494335	0.0444	0.00817382	0.0139038

## Sheet: TableS3
#Common DEGs detected at 37°C and 42°C by comparing pET-BnTR1 cells with pET cells.
#ID: IDs of common differentially expressed genes (DEGs) detected in 37°C and 42°C by comparing pET-BnTR1 cells with pET cells
#ProbeName: Probe names of correpsonding DEGs
#SystematicName: Gene entry of corresponding DEGs
#GeneName: Gene names of corresponding DEGs
#Description: Functional description of corresponding DEGs
#Log2Fold37C: The fold-changes in 37°C
#RankProdFDR37C: FDR in 37°C calculated by Rank Product method
#Log2Fold42C: The fold-changes in 42°C
#RankProdFDR42C: FDR in 42°C calculated by Rank Product method
#HSP: Whether the gene is annotated as a heat shock protein (HSP). "TRUE" means the gene is a HSP, whereas "FALSE" is not.
#Sigma32Regulon: Whether the gene is σ32 regolons refered from Nonaka et al., 2006. "TRUE" means the gene is regulon of σ32, whereas "FALSE" is not.
ID	ProbeName	SystematicName	GeneName	Description	Log2Fold37C	RankProdFDR37C	Log2Fold42C	RankProdFDR42C	HSP	Sigma32Regulon
1	A_07_P021471	b0473	htpG	cmr|chaperone Hsp90, heat shock protein C 62.5 [b0473]	5.63068	0	6.15296	0	TRUE	TRUE
2	A_07_P017361	b3686	ibpB	cmr|heat shock protein [b3686]	8.00214	0	7.43654	0	TRUE	TRUE
3	A_07_P017370	b3687	ibpA	cmr|heat shock protein [b3687]	8.24779	0	8.13964	0	TRUE	TRUE
4	A_07_P019439	b3932	hslV	cmr|heat shock protein hslVU, proteasome-related peptidase subunit [b3932]	5.38581	0	5.35294	0	TRUE	TRUE
5	A_07_P011443	b4142	groES	cmr|GroES, 10 Kd chaperone binds to Hsp60 in pres. Mg-ATP, suppressing its ATPase activity [b4142]	4.48252	0.0002	4.76411	0	TRUE	TRUE
6	A_07_P007894	b0236	prfH	cmr|probable peptide chain release factor [b0236]	-3.76919	0	-3.60016	0.0001	FALSE	FALSE
7	A_07_P015198	b1968	yedV	cmr|putative 2-component sensor protein [b1968]	-3.67465	0	-3.28233	0.0001	FALSE	FALSE
8	A_07_P011446	b4143	groEL	cmr|GroEL, chaperone Hsp60, peptide-dependent ATPase, heat shock protein [b4143]	4.61365	0.0001	4.43538	0.0001	TRUE	TRUE
9	A_07_P013986	b2340	sixA	cmr|orf, hypothetical protein [b2340]	-3.13112	0.0008	-3.39326	0.0001	FALSE	FALSE
10	A_07_P014969	b1921	fliZ	cmr|orf, hypothetical protein [b1921]	3.99066	0.0004	4.35891	0.0002	FALSE	FALSE
11	A_07_P016249	b0492	ybbN	cmr|putative thioredoxin-like protein [b0492]	2.98519	0.0056	4.2405	0.0002	FALSE	TRUE
12	A_07_P005727	b3769	ilvM	cmr|acetolactate synthase II, valine insensitive, small subunit [b3769]	2.81178	0.0075	4.21507	0.0002	FALSE	FALSE
13	A_07_P001859	b2677	proV	cmr|ATP-binding component of transport system for glycine, betaine and proline [b2677]	-2.39767	0.018	-3.11101	0.0002	FALSE	FALSE
14	A_07_P010763	b0014	dnaK	cmr|chaperone Hsp70; DNA biosynthesis; autoregulated heat shock proteins [b0014]	4.26914	0.0002	3.96476	0.0006	TRUE	TRUE
15	A_07_P019432	b3931	hslU	cmr|heat shock protein hslVU, ATPase subunit, homologous to chaperones [b3931]	4.45298	0.0001	3.84635	0.0007	TRUE	TRUE
16	A_07_P010766	b0015	dnaJ	cmr|chaperone with DnaK; heat shock protein [b0015]	3.99263	0.0004	3.94972	0.0007	TRUE	TRUE
17	A_07_P010989	b0060	polB	cmr|DNA polymerase II [b0060]	3.61902	0.0009	3.82656	0.0007	FALSE	FALSE
18	A_07_P019845	b2592	clpB	cmr|heat shock protein [b2592]	2.50766	0.0166	3.83992	0.0007	TRUE	TRUE
19	A_07_P018026	b3400	hslR	cmr|orf, hypothetical protein [b3400]	3.61721	0.0009	3.77069	0.0008	TRUE	TRUE
20	A_07_P016205	b1907	tyrP	cmr|tyrosine-specific transport system [b1907]	-2.77818	0.0039	-2.9622	0.0008	FALSE	FALSE
21	A_07_P011431	b4140	fxsA	cmr|orf, hypothetical protein [b4140]	4.52452	0.0001	3.70695	0.0009	FALSE	TRUE
22	A_07_P011571	b4171	miaA	cmr|delta [b4171]	3.61955	0.0009	3.67389	0.0009	FALSE	TRUE
23	A_07_P014585	b1320	ycjW	cmr|putative LACI-type transcriptional regulator [b1320]	-2.16807	0.0433	-2.89672	0.0009	FALSE	FALSE
24	A_07_P014589	b1321	ycjX	cmr|putative EC 2.1 enzymes [b1321]	3.96831	0.0004	3.59415	0.0013	FALSE	TRUE
25	A_07_P003504	b2148	mglC	cmr|methyl-galactoside transport and galactose taxis [b2148]	-2.15137	0.0433	-2.74791	0.0016	FALSE	FALSE
26	A_07_P005736	b3771	ilvD	cmr|dihydroxyacid dehydratase [b3771]	2.92056	0.0062	3.40061	0.0018	FALSE	FALSE
27	A_07_P005731	b3770	ilvE	cmr|branched-chain amino-acid aminotransferase [b3770]	2.73843	0.0085	3.18815	0.0033	FALSE	FALSE
28	A_07_P015420	b2019	hisG	cmr|ATP phosphoribosyltransferase [b2019]	2.94734	0.0057	3.11938	0.004	FALSE	FALSE
29	A_07_P021187	b0415	ribE	cmr|riboflavin synthase, beta chain [b0415]	2.47504	0.0181	3.18031	0.0042	FALSE	TRUE
30	A_07_P019316	b3908	sodA	cmr|superoxide dismutase, manganese [b3908]	3.65503	0.001	3.0443	0.0044	FALSE	FALSE
31	A_07_P015203	b1969	yedW	cmr|putative 2-component transcriptional regulator [b1969]	-2.95333	0.0022	-2.45156	0.0046	FALSE	FALSE
32	A_07_P000086	b3072	aer	cmr|aerotaxis sensor receptor, flavoprotein [b3072]	-2.11155	0.049	-2.48479	0.0047	FALSE	FALSE
33	A_07_P015292	b1992	cobS	cmr|cobalamin 5-phosphate synthase [b1992]	-2.88004	0.003	-2.3626	0.0068	FALSE	FALSE
34	A_07_P007426	b3498	prlC	cmr|oligopeptidase A [b3498]	3.29271	0.0024	2.83769	0.0077	FALSE	TRUE
35	A_07_P019241	b3893	fdoH	cmr|formate dehydrogenase-O, iron-sulfur subunit [b3893]	3.0013	0.0056	2.88742	0.0078	FALSE	FALSE
36	A_07_P015421	b2020	hisD	cmr|L-histidinal:NAD+ oxidoreductase; L-histidinol:NAD+ oxidoreductase [b2020]	2.91735	0.0062	2.84525	0.008	FALSE	FALSE
37	A_07_P017210	b3653	gltS	cmr|glutamate transport [b3653]	-2.26151	0.0306	-2.34376	0.008	FALSE	FALSE
38	A_07_P000070	b3067	rpoD	cmr|RNA polymerase, sigma [b3067]	3.02312	0.0057	2.82605	0.0088	FALSE	TRUE
39	A_07_P018033	b3401	hslO	cmr|orf, hypothetical protein [b3401]	2.36179	0.0215	2.84258	0.0088	TRUE	TRUE
40	A_07_P015296	b1993	cobU	cmr|cobinamide kinase/cobinamide phosphate guanylyltransferase [b1993]	-2.49119	0.0131	-2.30238	0.009	FALSE	FALSE
41	A_07_P021194	b0416	nusB	cmr|transcription termination; L factor [b0416]	2.15243	0.0342	2.79596	0.0091	FALSE	TRUE
42	A_07_P021300	b0437	clpP	cmr|ATP-dependent proteolytic subunit of clpA-clpP serine protease, heat shock protein F21.5 [b0437]	2.12438	0.0372	2.70645	0.0096	TRUE	TRUE
43	A_07_P009865	b0660	ybeZ	cmr|putative ATP-binding protein in pho regulon [b0660]	3.32351	0.0025	2.66735	0.0121	FALSE	TRUE
44	A_07_P009724	b0631	ybeD	cmr|orf, hypothetical protein [b0631]	2.63393	0.0115	2.59822	0.0128	FALSE	TRUE
45	A_07_P015429	b2021	hisC	cmr|histidinol-phosphate aminotransferase [b2021]	2.83721	0.0074	2.56301	0.0144	FALSE	FALSE
46	A_07_P019246	b3894	fdoG	cmr|formate dehydrogenase-O, major subunit [b3894]	2.80516	0.0074	2.51183	0.0167	FALSE	FALSE
47	A_07_P004692	b0848	ybjM	cmr|orf, hypothetical protein [b0848]	-2.52433	0.012	-2.18398	0.0177	FALSE	FALSE
48	A_07_P007721	b3559	glyS	cmr|glycine tRNA synthetase, beta subunit [b3559]	2.24287	0.0289	2.49157	0.0178	FALSE	FALSE
49	A_07_P011513	b4156	yjeM	cmr|putative transport [b4156]	-2.55871	0.0102	-2.16514	0.0184	FALSE	FALSE
50	A_07_P021258	b0429	cyoD	cmr|cytochrome o ubiquinol oxidase subunit IV [b0429]	2.42474	0.0194	2.45799	0.0191	FALSE	FALSE
51	A_07_P020551	b1584	speG	cmr|spermidine N1-acetyltransferase [b1584]	2.22198	0.0304	2.42958	0.0194	FALSE	FALSE
52	A_07_P014591	b1322	ycjF	cmr|orf, hypothetical protein [b1322]	2.90791	0.0069	2.42082	0.0204	FALSE	TRUE
53	A_07_P011588	b4174	hflK	cmr|protease specific for phage lambda cII repressor [b4174]	2.75576	0.0082	2.33104	0.0257	TRUE	TRUE
54	A_07_P011578	b4172	hfq	cmr|host factor I for bacteriophage Q beta replication, a growth-related protein [b4172]	2.34235	0.0235	2.31276	0.0261	FALSE	TRUE
55	A_07_P014679	b1340	ydaL	cmr|orf, hypothetical protein [b1340]	-2.66163	0.0068	-2.08172	0.0285	FALSE	FALSE
56	A_07_P011772	b2925	fbaA	cmr|fructose-bisphosphate aldolase, class II [b2925]	2.37377	0.0217	2.21767	0.0306	FALSE	FALSE
57	A_07_P015288	b1991	cobT	cmr|nicotinate-nucleotide dimethylbenzimidazole-P phophoribosyl transferase [b1991]	-2.5668	0.01	-2.029	0.032	FALSE	FALSE
58	A_07_P015470	b2029	gnd	cmr|gluconate-6-phosphate dehydrogenase, decarboxylating [b2029]	2.34792	0.0227	2.18083	0.0346	FALSE	FALSE
59	A_07_P008514	b3962	sthA	cmr|putative oxidoreductase [b3962]	2.28482	0.0238	2.1876	0.0365	FALSE	FALSE
60	A_07_P005741	b3772	ilvA	cmr|threonine deaminase [b3772]	2.0274	0.0477	2.13707	0.0374	FALSE	FALSE
61	A_07_P020709	b1615	uidC	cmr|membrane-associated protein [b1615]	-2.45314	0.0147	-1.94559	0.044	FALSE	FALSE
References:
1. Nonaka G, Blankschien M, Herman C, Gross CA, Rhodius VA: Regulon and promoter analysis of the E. coli heat-shock factor, sigma32, reveals a multifaceted cellular response to heat stress. Genes Dev. 2006;20(13):1776-89.

## Sheet: TableS4
#E. coli strains and vectors used in this study.
#ID: IDs of E. coli strains and vectors used in this study
#Stains/Vectors: Names of strains and vectors
#Remarks: Genetic remarks of strains and vecotors.
#Source/Reference: Source and references information. ATCC (American Type Culture Collection, http://www.atcc.org/). CGSC (Coli Genetic Stock Center, http://cgsc.biology.yale.edu/)
ID	Stains/Vectors	Remarks	Source/Reference
1	C600	F-, tonA21, thi-1	ATCC/Perrody et al., 2012
2	W3110	F-, λ-, rph-1	ATCC/Perrody et al., 2012
3	MF634	F-, thr-1, dnaJ259(ts)	CGSC/Yochem et al., 1978
4	Rosetta (DE3)	F-, ompT, hsdSB(rB- mB-), gal dcm lacY1 (DE3), pRARE (argU, argW, ileX, glyT, leuW, proL)	Novagen
5	pET-28a	Kan, ori, T7 promoter, His·tag	ATCC
6	pBAD24	Amp, arac, PBAD	Novagen's® pET System/Guzman et al., 1995
References:
1. Perrody E, Cirinesi AM, Desplats C, Keppel F, Schwager F, Tranier S, Georgopoulos C, Genevaux P: A bacteriophage-encoded J-domain protein interacts with the DnaK/Hsp70 chaperone and stabilizes the heat-shock factor σ32 of Escherichia coli. PLoS Genet. 2012;8(11):e1003037.
2. Yochem J, Uchida H, Sunshine M, Saito H, Georgopoulos CP, Feiss M: Genetic analysis of two genes, dnaJ and dnaK, necessary for Escherichia coli and bacteriophage lambda DNA replication. Mol Gen Genet. 1978;164(1):9-14.
3. Guzman LM, Belin D, Carson MJ, Beckwith J: Tight regulation, modulation, and high-level expression by vectors containing the arabinose PBAD promoter. J Bacteriol. 1995;177(14):4121-30.

## Sheet: TableS5
#PCR primers used in this study.
#ID: IDs of PCR primers used in this study
#Primer: Names of PCR primers
#Sequences: Primer's sequences
ID	Primer	Sequences
1	p28-dnaJ (6His)	5'-GGATCCATGGCTAAGCAAGATTATTACGAG-3'
		5'-CRCGAGTTAGCGGGTCAGGTCGTCAAAAA-3'
2	p28-BnTR1 (6His)	5'-GGATCCATGTCGGATCATTTGAGTTTATG-3'
		5'-AAGCTTTCAGACTGGTGTTGGGTTGGA-3'
3	p28-JDomain	5'-CATATGATGGCTAAGCAAGATTATTACGAG-3'
		5'-GGATCCGCCGCCAAAAATATCGCCGA- 3'
4	p28-luc	5'-GGATCCATGGAAGACGCCAAAAACA-3'
		5'-AAGCTTTTACAATTTGGACTTTCCGCCCT-3'
5	p28-rpoH	5'-GGATCCATGACTGACAAAATGCAAAGTTTA-3'
		5'-CTCGAGTTACGCTTCAATGGCAGCAC-3'

## Sheet: TableS6
#Thresholds and parameters ofused in the DEG analysis methods for DEGs analysis.
#Group: Group number of methods used for DEGs analysis
#Method: Names of methods
#Distribution: Statistical distributions of methods
#Threshold: Threshod used in each method
#PermuTimes: Permutation times used in each method
Group	Method	Distribution	Threshold	PermuTimes
I	Student’s T-test	Parametric	FDR < 0.05	---
	Mann-Whitney U test	Non-parametric	FDR < 0.05	---
	Fold Change	---	>2 or < 0.5	---
II	Rank Product	Non-parametric	FDR < 0.05	10000
III	Limma	Parametric	FDR < 0.05	---

## Sheet: TableS7
#qRT-PCR primers used in this study.
#ID: IDs of qRT-PCR primers used in this study
#Primer: Names of qRT-PCR primers
#Sequences: Primer's sequences
ID	Primer	Sequences
1	16S rRNA	5'-GAGCAAGCGGACCTCATAAA-3'
		5'-GTATTCACCGTGGCATTCTG-3'
2	dnaK	5'-GTGCTGCTGTTCAGGGTGGTGT-3'
		5'-GTGCTTGGTCGGGATAGTGGTG-3'
3	groEL	5'-CGTGGCTACCTGTCTCCTTACT-3'
		5'-CCAGCTCCATACCGATCTCTTC-3'
4	hyfF	5'-TTGGTGTCGCTTTTGGTCTGTT-3'
		5'-CCCATGTTCTCCACGCTGGAGT-3'
5	prfH	5'-ATTGGGCGTTTTACCGCTGATG-3'
		5'-GCCGCGCTATTTTCCTGTTGCT-3'
6	ropH	5'-CTGACCGACGCGATGCAG-3'
		5'-AACGGTCAGCCAGTTCCTGC-3'
7	ipbA	5'-AGAAAACAACCAGAGCCAGAGT-3'
		5'-CGCGTTCGAGATCGATATACAG-3'
8	ilvA	5'-AAGACTCCGCCTGCCTGAAAGC3'
		5'-CGCACAGATCGCATCGCTATCG3'
9	gnd	5'-GTGAACCGCTGTCGCTGATTACC3'
		5'-TTCAGACGCCGCACGCAGTT3'
10	yedV	5'-TTCGCCATCATTGACGGTTACTGTG3'
		5'-CGCTTCCGTTACACCACTCAACTT3'
11	sixA	5'-GCGATGTTGGTCTGGTCAGTGCCTA3'
		5'-TCTGCCAGTTGAATGTGCCGTTTCC3'
12	ycjW	5'-TTAAGCCAGTCACCGTTGCCTGAGG3'
		5'-ACCTAACTCCTGCGTCGGAACATCG3'
13	mglC	5'-TTGATTGCGGTGGCGTTCGTCTGG3'
		5'-GGTTGTTGGTGGCAGAGCCGATACG3'
14	sodA	5'-CGTGACTTCGGCTCCGTTGATAACTTC3'
		5'-CCACCGCCAGTTTATCGCCTTTCAG3'
15	fdoG	5'-TCGTCGTGGTGATGGGCGGTAA3'
		5'-GCGTTGGTATAGGCTTCGGTGTATTCG3'
